# Supplementary material for: Multi-Modal Imaging to Assess the Follicular Delivery of Zinc Pyrithione
Source: Pharmaceutics. 2022 May 17;14(5):1076. doi: 10.3390/pharmaceutics14051076 (PMC9145647; doi:10.3390/pharmaceutics14051076)
Supplement: Supplementary file 1 [file pharmaceutics-14-01076-s001.zip]

Archive with 1 entries (1 files):
- pharmaceutics-1733814-supplementary.pdf
